# Supplementary material for: Nanoscale Technologies in the Fight against COVID-19: From Innovative Nanomaterials to Computer-Aided Discovery of Potential Antiviral Plant-Derived Drugs
Source: Biomolecules. 2022 Jul 30;12(8):1060. doi: 10.3390/biom12081060 (PMC9405735; doi:10.3390/biom12081060)
Supplement: Supplementary file 1 [file biomolecules-12-01060-s001.zip]

Archive with 1 entries (1 files):
- biomolecules-1804222-supplementary.pdf
